# Supplementary material for: Digital gene expression analyses of mammary glands from meat ewes naturally infected with clinical mastitis
Source: R Soc Open Sci. 2019 Jul 3;6(7):181604. doi: 10.1098/rsos.181604 (PMC6689637; doi:10.1098/rsos.181604)
Supplement: Table S1 [file rsos181604supp1.xlsx]

## Sheet: Sheet1
Journal Name: Royal Society Open Science Digital gene expression analyses of mammary glands from meat ewes naturally infected with clinical mastitis Taotao Li1, Jianfeng Gao1, Xingxu Zhao2 and Youji Ma1* 1 College of Animal Science and Technology, and 2 College of Veterinary Medicine, Gansu Agricultural University, Lanzhou, People’s Republic of China
Table S1. Primers used for qRT-PCR.
Genes	Primer sequence (5´-3´)	Annealing (°C)
CD19	F: GGCAAGGACCACTTTAAGGAGA	60.5
	R: GCCCCACAGGATAGCAAGAG
CD79A	F: AAAGATCCCGCATGACACAG	60.5
	R: TCAAGGGTGGTGGTGGTTC
CD79B	F: GATTCCCGGGCTCAACAACT	55
	R: CCGGAGCAGGTCTTCTGTTT
CXCR2	F: CTGCCCTACAACCTGGTCCT	55
	R: TGTGGGGTCTCAGAGGGTAG
EPHX2	F: TGGAGAAACCCACCGAGTTG	57
	R: CAGGTGAAGAGGTCAGGACG
IL1R2	F: CTGTCCTTCATCGTCTTGGT	55
	R: GCTTTGCCAGTTCTGCGTTT
KLF4	F: GAGGAGCCCAAACCAAAGAG	60.5
	R: CAGGTGTGCCTTGAGATGAGA
RTN4RL1	F: GGTGAGCAGGTGGCATTTTG	56
	R: AATACCGTTGCCAGGTTGGG
S100A8	F: TGCATGTCCTTTGGCAACTC	55
	R: ATGGCACTCTCCAGATCCGT
TLR2	F: AACCCTCCCTTTAAGCTGTGTCT	60.5
	R: CACCACTCGCTCCTCACAA
GAPDH	F: GAAGGTCGGAGTGAACGGAT	Corresponding target
	R: GATGACGAGCTTCCCGTTCT
