# Supplementary material for: Digital gene expression analyses of mammary glands from meat ewes naturally infected with clinical mastitis
Source: R Soc Open Sci. 2019 Jul 3;6(7):181604. doi: 10.1098/rsos.181604 (PMC6689637; doi:10.1098/rsos.181604)
Supplement: Table S2 [file rsos181604supp2.xlsx]

## Sheet: Sheet1
Journal Name: Royal Society Open Science Digital gene expression analyses of mammary glands from meat ewes naturally infected with clinical mastitis Taotao Li1, Jianfeng Gao1, Xingxu Zhao2 and Youji Ma1* 1 College of Animal Science and Technology, and 2 College of Veterinary Medicine, Gansu Agricultural University, Lanzhou, People’s Republic of China
TableS2. Summary of RNA-Seq data in CMMTs versus HMTs from sheep.
Items	RNA-seq data
	HMTS	CMMTs
Raw Reads(M)	65.838	68.642
Clean reads after filtering (M)	61.305(93.1%)	64.323(93.7%)
Total reads mapped to genome (M)	47.779(77.73%)	44.558(70.55%)
Multiple match in genome-mapped reads (M)	2.367(3.86%)	2.575(4.01%)
Unique match in genome-mapped reads (M)	45.413(73.87%)	41.983(66.54%)
Q20 (%)	98.5	98.5
Q30 (%)	95.23	95.33
HMTs: healthy mammary tissues; CMMTS: clinical mastitic mammary tissues.
