# Supplementary material for: Digital gene expression analyses of mammary glands from meat ewes naturally infected with clinical mastitis
Source: R Soc Open Sci. 2019 Jul 3;6(7):181604. doi: 10.1098/rsos.181604 (PMC6689637; doi:10.1098/rsos.181604)
Supplement: Table S4 [file rsos181604supp4.xlsx]

## Sheet: Sheet1
Journal Name: Royal Society Open Science Digital gene expression analyses of mammary glands from meat ewes naturally infected with clinical mastitis Taotao Li1, Jianfeng Gao1, Xingxu Zhao2 and Youji Ma1* 1 College of Animal Science and Technology, and 2 College of Veterinary Medicine, Gansu Agricultural University, Lanzhou, People’s Republic of China
Table S4. GO analysis results of DEGs between HMTs and CMMTs.
Categories	Terms	Count	%	Corrected pValue	Genes
Biological processes	GO:0045087~innate immune response	12	2.83688	0.000260665	CYBB, CLEC4E, S100A8, S100A9, TLR2, SLPI, CLEC4D, MX1, TLR6, PTX3, CLEC5A, TLR8
	GO:0050853~B cell receptor signaling pathway	6	1.41844	0.00194986	MEF2C, CD19, PLCG2, CD79B, CD79A, PRKCB
	GO:0002755~MyD88-dependent toll-like receptor signaling pathway	4	0.945626	0.0236402	TLR2, TLR6, TLR7, TLR8
	GO:0006954~inflammatory response	10	2.36407	0.0244083	CYBB, LOC101103238, CXCL13, LOC101117971, TLR2, TLR6, TLR7, LOC101117706, TLR8, LOC101103133
	GO:0006955~immune response	10	2.36407	0.0251097	DQA, LOC101103238, CXCL13, CCL21, LOC101117971, SLPI, TLR7, LOC101117706, TNFSF8
	GO:0051603~proteolysis involved in cellular protein catabolic process	4	0.945626	0.0266722	FAP, IDE, ADAMTS12, DNAJC3
	GO:0045078~positive regulation of interferon-gamma biosynthetic process	3	0.70922	0.0271644	CEBPG, TLR7, TLR8
	GO:0070488~neutrophil aggregation	2	0.472813	0.038377	S100A8, S100A9
	GO:0050732~negative regulation of peptidyl-tyrosine phosphorylation	3	0.70922	0.038547	DMTN, SFRP1, SAMSN1
	GO:2000660~negative regulation of interleukin-1-mediated signaling pathway	2	0.472813	0.0398587	IL1R2, IL1RN
	GO:0007155~cell adhesion	7	1.65485	0.0409489	LYVE1, ITGAV, CLDN11, THBS2, SELE, PARVB, SPP1
	GO:0070560~protein secretion by platelet	2	0.472813	0.041152	DMTN, PLEK
	GO:0032496~response to lipopolysaccharide	5	1.18203	0.04162	RPS6KA3, LOC101103238, PLCG2, SLPI, TRIB1
	GO:0090026~positive regulation of monocyte chemotaxis	3	0.70922	0.0416481	LOC101117971, SERPINE1, LOC101117706
	GO:0002793~positive regulation of peptide secretion	2	0.472813	0.0434648	S100A8, S100A9
	GO:0051209~release of sequestered calcium ion into cytosol	3	0.70922	0.0437955	ERO1A, CCL21, PLCG2
	GO:0042742~defense response to bacterium	5	1.18203	0.0439214	CLEC4E, CXCL13, LYZ, CLEC4D, TMF1
	GO:0050707~regulation of cytokine secretion	3	0.70922	0.048175	TLR2, TLR6, TLR8
Molecular function	GO:0004888~transmembrane signaling receptor activity	7	1.65485	0.000264701	LYVE1, TLR2, CD79B, CD79A, TLR6, TLR7, SELE
	GO:0005525~GTP binding	13	3.07329	0.0498535	ARL2, RAB31, SRP54, KRAS, ARL15, HBS1L, REM1, MX1, SAR1B, RASD1, ARL5B, RAB33B, RHOBTB3
Cellular components	GO:0016021~integral component of membrane	118	27.896	0.005968	SERTM1, TUSC5, TLR2, PDE3B, JAG1, CD53, TLR6, TLR7, TLR8, AGTR1, SLC2A5, CLEC4E, KCNK6, CLEC4A, CSF3R, CLEC4D, FNDC3A, PAG1, FNDC3B, PQLC3, MS4A8, TMEM167A, PDPN, UBE2J1, PTPRO, TMEM106B, SLC25A33, VAMP7, BACE2, CLEC5A, SLC38A5, IL1R2, PLXNC1, C12H1ORF27, ERBB2, SLC38A6, FAM213A, TMEM123, RNFT1, ADRA2A, LMTK2, TCF4, TRAM1, SLC30A7, LYSMD3, ADAM28, VSTM4, MSMO1, CCPG1, SEC11C, MAOB, SLAMF7, SFRP5,…
	GO:0009986~cell surface	16	3.78251	0.00790661	RTN4RL1, CLSTN3, IDE, TLR2, BCAM, FZD4, SLC7A11, PROM1, SLC1A4, ERP44, SFRP1, VAMP7, FAP, LIPG, CLEC5A, PLAU
	GO:0070062~extracellular exosome	69	16.3121	0.0107186	LDHA, RARRES1, S100A8, FAM3C, CLSTN3, UCHL1, S100A9, GJA1, BCAM, CD53, SLC1A4, TBC1D15, GSTM3, SMPDL3A, ARL15, CREG1, SERPINE1, ITIH4, DNAJC3, ARL2, MAN1A1, PTPRO, PRKCB, MAN2A1, TMEM106B, TARS, BTG2, VAMP7, SLPI, NAIP, MOB1A, CAB39L, RTN4RL1, CLDN11, DAAM2, CMPK1, ADIRF, FAM213A, UFM1, ITGAV, PPL, FGL1, CD27, SLC30A7, SPP1, RHOBTB3, MGAT4A, IL1RN, MAOB, SDSL, EPHX2, SPPL2A, LOC101105553, FZD4, R…
	GO:0005615~extracellular space	30	7.0922	0.0156991	CTHRC1, LOC101103238, S100A8, C3, S100A9, IDE, LOC443475, C1QTNF6, SMPDL3A, FAP, SERPINE1, CREG1, PTX3, SRGN, SPON1, SPP1, AIFM2, IL1RN, TST, PROM1, ELFN2, MAN2A1, SFRP1, CXCL13, LIPG, SLPI, COL1A1, BMP7, SELE, PLAU
	GO:0005794~Golgi apparatus	19	4.49173	0.0275819	FAM3C, GNPNAT1, TLR2, GJA1, CCDC91, TLR6, TMF1, DRAM2, BACE2, ST8SIA4, LIPG, LMTK2, CD79B, ADAM19, SAR1B, FNDC3A, SRGN, SLC30A7, ATP8B4
	GO:0009897~external side of plasma membrane	9	2.12766	0.0331552	CD19, PDPN, ITGAV, LOC101117971, TNFRSF13B, TMEM123, CD79B, CD79A, CD27
	GO:0019815~B cell receptor complex	2	0.472813	0.044586	CD79B, CD79A
	GO:0005793~endoplasmic reticulum-Golgi intermediate compartment	4	0.945626	0.0446756	PROM1, ERP44, GNPNAT1, MAN1A1
HMTs: healthy mammary tissues; CMMTS: clinical mastitic mammary tissues.
